# Supplementary material for: Bioprospective Role of Ocimum sanctum and Solanum xanthocarpum against Emerging Pathogen: Mycobacterium avium Subspecies paratuberculosis: A Review
Source: Molecules. 2023 Apr 15;28(8):3490. doi: 10.3390/molecules28083490 (PMC10145132; doi:10.3390/molecules28083490)
Supplement: Supplementary file 1 [file molecules-28-03490-s001.zip]

Archive with 1 entries (1 files):
- molecules-2305878-supplementary.pdf
